# Supplementary material for: A Functional Variant in the Stearoyl-CoA Desaturase Gene Promoter Enhances Fatty Acid Desaturation in Pork
Source: PLoS One. 2014 Jan 20;9(1):e86177. doi: 10.1371/journal.pone.0086177 (PMC3896438; doi:10.1371/journal.pone.0086177)
Supplement: Table S5 — Positioning of the putative transcription factor binding sites in the proximal promoter of the pig SCD gene. Results from the in silica analysis performed with the MatInspector Genomatix program. The putative PPARG, RAR:RXR and NF-1 motifs around the AY487830:g.2228T>C SNP are highlighted. (XLSX) [file pone.0086177.s006.xlsx]

## Sheet: MatInspector matches
Matrix Family	Detailed Family Information	Matrix	Detailed Matrix Information	Start position	End position	Anchor position	Strand	Core sim.	Matrix sim.	Mat. sim. - opt.	Evidence #	Evidence	Sequence
V$E2FF	E2F-myc activator/cell cycle regulator	V$E2F.01	E2F, involved in cell cycle regulation, interacts with Rb p107 protein	6	22	14	-	0.75	0.778	0.028	0		agtttccggGGAAagtg
V$STAT	Signal transducer and activator of transcription	V$STAT6.01	STAT6: signal transducer and activator of transcription 6	5	23	14	-	1	0.926	0.086	0		aagtTTCCggggaaagtgt
V$STAT	Signal transducer and activator of transcription	V$STAT6.01	STAT6: signal transducer and activator of transcription 6	6	24	15	+	1	0.954	0.114	1	part of model match of NFKB_STAT_02,STAT_ETSF_03	cactTTCCccggaaacttc
V$XBBF	X-box binding factors	V$MIF1.01	MIBP1 / RFX1 complex	6	24	15	+	0.85	0.764	0.004	0		cactttccccgGAAActtc
V$HEAT	Heat shock factors	V$HSF1.04	Heat shock factor 1	4	28	16	+	0.973	0.836	0.076	0		cacactttccccggaaacTTCCcta
V$RXRF	RXR heterodimer binding sites	V$VDR_RXR.03	Bipartite binding site of VDR/RXR heterodimers, DR1 sites	5	29	17	-	0.765	0.761	0.021	0		ctagggaaGTTTccggggaaagtgt
V$ETSF	Human and murine ETS1 factors	V$ELK1.02	Elk-1	8	28	18	+	1	0.96	0.05	1	part of model match of ETSF_ETSF_01,ETSF_ETSF_06,STAT_ETSF_03	ctttccccGGAAacttcccta
V$DEAF	Homolog to deformed epidermal autoregulatory factor-1 from D. melanogaster	V$NUDR.01	NUDR (nuclear DEAF-1 related transcriptional regulator protein)	11	29	20	+	0.778	0.752	0.022	0		tccCCGGaaacttccctag
V$MYT1	MYT1 C2HC zinc finger protein	V$MYT1.02	MyT1 zinc finger transcription factor involved in primary neurogenesis	14	26	20	-	1	0.882	0.002	0		gggAAGTttccgg
V$NFKB	Nuclear factor kappa B/c-rel	V$HIVEP1.01	ZAS domain transcription factor: human immunodeficiency virus type 1 enhancer-binding protein-1 (HIVEP1), major histocompatibility complex-binding protein-1 (MBP-1), positive regulatory domain II-binding factor 1 (PRDII-BF1)	13	27	20	-	0.75	0.848	0.018	0		agGGAAgtttccggg
V$NFAT	Nuclear factor of activated T-cells	V$NFAT5.02	Nuclear factor of activated T-cells 5	13	31	22	+	1	0.922	0.052	0		cccGGAAacttccctagtg
V$ETSF	Human and murine ETS1 factors	V$SPI1.03	SPI-1 proto-oncogene; hematopoietic transcription factor PU.1	13	33	23	-	1	0.897	0.017	0		ggcactagGGAAgtttccggg
V$HEAT	Heat shock factors	V$HSF2.01	Heat shock factor 2	13	37	25	-	1	0.929	0.049	0		gatgggcactaggGAAGtttccggg
V$LTFM	Lactotransferrin motif	V$LACTOFERRIN.01	Lactotransferrin and delta-lactoferrin, growth-inhibiting protein 12	25	33	29	-	1	0.897	0.007	0		gGCACtagg
V$HICF	Krueppel-like C2H2 zinc finger factors hypermethylated in cancer	V$HIC1.02	Hypermethylated in cancer 1 (secondary DNA binding preference)	27	39	33	+	1	0.966	0.016	0		tagTGCCcatcct
V$E2FF	E2F-myc activator/cell cycle regulator	V$E2F.02	E2F, involved in cell cycle regulation, interacts with Rb p107 protein	35	51	43	-	1	0.887	0.047	0		gcacttcgcGAAAggat
V$HEAT	Heat shock factors	V$HSF1.01	Heat shock factor 1	31	55	43	-	0.905	0.842	0.002	0		tggggcacttcgCGAAaggatgggc
V$ZF5F	ZF5 POZ domain zinc finger	V$ZF5.03	ZF5 POZ domain zinc finger, zinc finger protein 161 (secondary DNA binding preference)	39	53	46	+	1	0.865	0.025	0		tttCGCGaagtgccc
V$LTFM	Lactotransferrin motif	V$LACTOFERRIN.01	Lactotransferrin and delta-lactoferrin, growth-inhibiting protein 12	44	52	48	-	1	0.921	0.031	0		gGCACttcg
V$HICF	Krueppel-like C2H2 zinc finger factors hypermethylated in cancer	V$HIC1.02	Hypermethylated in cancer 1 (secondary DNA binding preference)	46	58	52	+	1	0.966	0.016	0		aagTGCCccaggg
V$RXRF	RXR heterodimer binding sites	V$VDR_RXR.05	Bipartite binding site of VDR/RXR heterodimers, DR4 sites	41	65	53	+	1	0.9	0.11	0		tcgcGAAGtgccccagggccagtcc
V$AP2F	Activator protein 2	V$AP2.02	Activator protein 2 alpha	47	61	54	+	0.906	0.948	0.028	0		agtGCCCcagggcca
V$AP2F	Activator protein 2	V$TCFAP2A.02	Transcription factor AP-2, alpha	47	61	54	-	1	0.99	0.05	0		tggcCCTGgggcact
V$NOLF	Neuron-specific olfactory factor	V$EBF1.01	Early B-cell factor 1	44	66	55	+	0.776	0.88	0	0		cgaagtGCCCcagggccagtcct
V$YBXF	Y-box binding transcription factors, multifunctional proteins involved in transcriptional and translational regulation, mRNA splicing, DNA replication and repair	V$YB1.01	Y box binding protein 1, has a preference for binding ssDNA	54	66	60	-	1	0.892	0.012	1	part of model match of AP2F_YBXF_01	aggacTGGCcctg
V$P53F	p53 tumor suppressor	V$P53.05	Tumor suppressor p53	53	77	65	-	0.8	0.813	0.033	0		ggtgCTAGcccaggactggccctgg
V$AHRR	AHR-arnt heterodimers and AHR-related factors	V$AHRARNT.02	Aryl hydrocarbon / Arnt heterodimers, fixed core	64	88	76	-	0.75	0.776	0.006	0		ggtgggaggtGGGTgctagcccagg
V$MAZF	Myc associated zinc fingers	V$MAZ.01	Myc associated zinc finger protein (MAZ)	75	87	81	-	1	0.901	0.001	0		gtggGAGGtgggt
V$ZF02	C2H2 zinc finger transcription factors 2	V$ZNF202.01	Transcriptional repressor, binds to elements found predominantly in genes that participate in lipid metabolism	70	92	81	+	1	0.783	0.053	0		ctagcaCCCAcctcccacccccc
V$RXRF	RXR heterodimer binding sites	V$VDR_RXR.05	Bipartite binding site of VDR/RXR heterodimers, DR4 sites	70	94	82	-	0.905	0.803	0.013	0		taggGGGGtgggaggtgggtgctag
V$EGRF	EGR/nerve growth factor induced protein C & related factors	V$CKROX.01	Collagen krox protein (zinc finger protein 67 - zfp67)	75	91	83	-	1	0.909	0.029	0		gggggtGGGAggtgggt
V$GLIF	GLI zinc finger family	V$GLIS3.01	GLIS family zinc finger 3, Gli-similar 3	76	90	83	+	0.805	0.901	0.021	0		cccaCCTCccacccc
V$PLAG	Pleomorphic adenoma gene	V$PLAG1.02	Pleomorphic adenoma gene 1	72	94	83	-	1	1	0.03	0		taGGGGggtgggaggtgggtgct
V$NDPK	Nucleoside diphosphate kinase	V$NM23.01	NME/NM23 nucleoside diphosphate kinase1 and 2	76	92	84	-	1	0.946	0.056	0		ggGGGGtgggaggtggg
V$EGRF	EGR/nerve growth factor induced protein C & related factors	V$WT1.01	Wilms Tumor Suppressor	77	93	85	-	1	0.927	0.007	0		aggggggTGGGaggtgg
V$SAL2	Spalt-like transcription factor 2	V$SALL2.01	Zinc finger protein Spalt-2, sal-like 2, p150(sal2)	81	91	86	-	1	0.974	0.064	0		ggggGTGGgag
V$SP1F	GC-Box factors SP1/GC	V$TIEG.01	TGFbeta-inducible early gene (TIEG) / Early growth response gene alpha (EGRalpha)	80	96	88	-	1	0.858	0.028	0		agtaGGGGggtgggagg
V$SPZ1	Testis-specific bHLH-Zip transcription factors	V$SPZ1.01	Spermatogenic Zip 1 transcription factor	83	93	88	-	0.925	0.952	0.012	0		aGGGGggtggg
V$ZF02	C2H2 zinc finger transcription factors 2	V$ZBTB7.03	Zinc finger and BTB domain containing 7A, pokemon	77	99	88	+	0.789	0.891	0.011	0		ccaccTCCCacccccctactgag
V$KLFS	Krueppel like transcription factors	V$KKLF.01	Kidney-enriched kruppel-like factor, KLF15	81	97	89	-	1	0.926	0.016	0		cagtaGGGGggtgggag
V$GLIF	GLI zinc finger family	V$GLIS2.01	GLIS family zinc finger 2	83	97	90	+	1	0.907	0.047	0		cccaCCCCcctactg
V$ZF02	C2H2 zinc finger transcription factors 2	V$ZBP89.01	Zinc finger transcription factor ZBP-89	79	101	90	+	1	0.983	0.053	0		acctcccaCCCCcctactgagtc
V$GCMF	Chorion-specific transcription factors with a GCM DNA binding domain	V$GCM1.03	Glial cells missing homolog 1 (secondary DNA binding preference)	84	98	91	+	1	0.851	0.021	0		ccaccCCCCtactga
V$CTCF	CTCF and BORIS gene family, transcriptional regulators with 11 highly conserved zinc finger domains	V$CTCF.05	Insulator protein CTCF (CCCTC-binding factor)	80	106	93	-	0.96	0.831	0.001	0		aagaggactcagtAGGGgggtgggagg
V$ZF02	C2H2 zinc finger transcription factors 2	V$ZBTB7.01	Zinc finger and BTB domain containing 7, Proto-oncogene FBI-1, Pokemon	82	104	93	+	1	0.922	0.022	0		tcccacCCCCctactgagtcctc
V$PLAG	Pleomorphic adenoma gene	V$PLAG1.01	Pleomorphic adenoma gene (PLAG) 1, a developmentally regulated C2H2 zinc finger protein	84	106	95	-	1	0.896	0.016	0		aaGAGGactcagtaggggggtgg
V$ZICF	Members of ZIC-family, zinc finger protein of the cerebellum	V$ZIC2.02	Zic family member 2 (odd-paired Drosophila homolog) (secondary DNA binding preference)	88	102	95	-	0.801	0.893	0.003	0		ggactCAGTaggggg
V$ETSF	Human and murine ETS1 factors	V$ETV1.02	Ets variant 1	96	116	106	-	1	0.964	0.004	0		ctggaagaGGAAgaggactca
V$ETSF	Human and murine ETS1 factors	V$GABP.01	GABP: GA binding protein	102	122	112	-	1	0.925	0.065	1	part of model match of ETSF_AP1F_05,ETSF_ETSF_01	tcttccctGGAAgaggaagag
V$ZF35	Zinc finger protein ZNF35	V$ZNF35.01	Human zinc finger protein ZNF35	106	118	112	-	1	0.97	0.01	0		ccctggAAGAgga
V$STAT	Signal transducer and activator of transcription	V$STAT6.01	STAT6: signal transducer and activator of transcription 6	106	124	115	-	1	0.97	0.13	0		cgtcTTCCctggaagagga
V$STAT	Signal transducer and activator of transcription	V$STAT3.02	Signal transducer and activator of transcription 3	107	125	116	+	1	0.966	0.026	1	part of model match of NFKB_STAT_02	cctcTTCCagggaagacgc
V$IKRS	Ikaros zinc finger family	V$IK3.01	Ikaros 3, potential regulator of lymphocyte differentiation	112	124	118	+	1	0.861	0.021	0		tccagGGAAgacg
V$WHNF	Winged helix binding sites	V$WHN.01	Winged helix protein, involved in hair keratinization and thymus epithelium differentiation	119	129	124	+	1	0.981	0.031	0		aagACGCtctc
O$MTEN	Core promoter motif ten elements	O$DMTE.01	Drosophila motif ten element	124	144	134	+	1	0.806	0.036	0		gctctcgAGCGcctccgagga
V$NGRE	"Negative" glucocoticoid response elements	V$IR2_NGRE.01	Repressive binding sites for glucocorticoid receptor (IR2)	133	147	140	-	1	0.901	0.101	0		gcCTCCtcggaggcg
V$CTCF	CTCF and BORIS gene family, transcriptional regulators with 11 highly conserved zinc finger domains	V$CTCF.02	Insulator protein CTCF (CCCTC-binding factor)	128	154	141	+	1	0.725	0.035	0		tcgagcgcctccgaggaGGCAggacgc
V$NGRE	"Negative" glucocoticoid response elements	V$IR2_NGRE.01	Repressive binding sites for glucocorticoid receptor (IR2)	134	148	141	+	1	0.889	0.089	0		gcCTCCgaggaggca
V$PLAG	Pleomorphic adenoma gene	V$PLAG1.01	Pleomorphic adenoma gene (PLAG) 1, a developmentally regulated C2H2 zinc finger protein	141	163	152	+	1	0.881	0.001	0		agGAGGcaggacgccgggcagaa
V$WHNF	Winged helix binding sites	V$WHN.01	Winged helix protein, involved in hair keratinization and thymus epithelium differentiation	148	158	153	+	1	0.956	0.006	0		aggACGCcggg
V$NRSF	Neuron-restrictive silencer factor	V$NRSF.02	Neuron-restrictive silencer factor (11 bp spacer between half sites)	143	173	158	+	0.867	0.786	0.076	0		gaggcaGGACgccgggcagaagcccagcggc
O$MTEN	Core promoter motif ten elements	O$HMTE.01	Human motif ten element	161	181	171	+	0.961	0.961	0.081	0		gaAGCCcagcggccggtggaa
V$ETSF	Human and murine ETS1 factors	V$GABP.01	GABP: GA binding protein	170	190	180	+	1	0.879	0.019	0		cggccggtGGAAgagaagctg
V$IRFF	Interferon regulatory factors	V$ISRE.01	Interferon-stimulated response element	174	194	184	+	0.75	0.835	0.025	0		cggtggaagaGAAGctgagga
V$ZF07	C2H2 zinc finger transcription factors 7	V$ZNF263.01	Zinc finger protein 263, ZKSCAN12 (zinc finger protein with KRAB and SCAN domains 12)	186	200	193	-	1	0.926	0.006	0		ttctcCTCCtcagct
V$MAZF	Myc associated zinc fingers	V$MAZ.01	Myc associated zinc finger protein (MAZ)	189	201	195	+	1	0.91	0.01	0		tgagGAGGagaaa
V$PERO	Peroxisome proliferator-activated receptor	V$PPARG.02	Peroxisome proliferator-activated receptor gamma	187	209	198	+	1	0.881	0.001	0		gctgaggaggagAAAGggagggg
V$KLFS	Krueppel like transcription factors	V$GKLF.01	Gut-enriched Krueppel-like factor	192	208	200	+	1	0.939	0.079	0		ggaggagaaagggAGGG
V$PRDF	Positive regulatory domain I binding factor	V$BLIMP1.01	Transcriptional repressor B lymphocyte-induced maturation protein-1 (Blimp-1, prdm1)	192	210	201	+	1	0.828	0.018	0		ggaggaGAAAgggagggga
V$PLAG	Pleomorphic adenoma gene	V$PLAG1.01	Pleomorphic adenoma gene (PLAG) 1, a developmentally regulated C2H2 zinc finger protein	191	213	202	+	1	0.911	0.031	0		agGAGGagaaagggaggggaggg
V$RXRF	RXR heterodimer binding sites	V$VDR_RXR.06	Bipartite binding site of VDR/RXR heterodimers, DR5 sites	190	214	202	+	0.812	0.775	0.025	0		gaggaggagaaagggAGGGgagggg
V$ZF02	C2H2 zinc finger transcription factors 2	V$ZBTB7.03	Zinc finger and BTB domain containing 7A, pokemon	192	214	203	-	1	0.922	0.042	0		cccctCCCCtccctttctcctcc
V$SORY	SOX/SRY-sex/testis determinig and related HMG box factors	V$SOX3.01	SRY-box containing gene 3	192	216	204	+	0.834	0.941	0.001	0		ggaggaGAAAgggaggggaggggga
V$MAZF	Myc associated zinc fingers	V$MAZ.01	Myc associated zinc finger protein (MAZ)	200	212	206	+	1	0.973	0.073	0		aaggGAGGggagg
V$NDPK	Nucleoside diphosphate kinase	V$NM23.01	NME/NM23 nucleoside diphosphate kinase1 and 2	199	215	207	+	0.949	0.961	0.071	0		aaAGGGaggggaggggg
V$EGRF	EGR/nerve growth factor induced protein C & related factors	V$CKROX.01	Collagen krox protein (zinc finger protein 67 - zfp67)	201	217	209	+	1	0.94	0.06	0		agggagGGGAgggggag
V$KLFS	Krueppel like transcription factors	V$KKLF.01	Kidney-enriched kruppel-like factor, KLF15	201	217	209	+	1	0.959	0.049	1	part of model match of KLFS_SP1F_03	agggaGGGGagggggag
V$MZF1	Myeloid zinc finger 1 factors	V$MZF1.03	Myeloid zinc finger protein MZF1	204	214	209	+	1	0.995	0.045	0		gaGGGGagggg
V$PURA	Pur-alpha binds both single-stranded and douple-stranded DNA in a sequence-specific manner	V$PURALPHA.01	Purine-rich element binding protein A	203	215	209	+	1	0.983	0.013	0		ggAGGGgaggggg
V$ZF02	C2H2 zinc finger transcription factors 2	V$ZNF219.01	Kruppel-like zinc finger protein 219	198	220	209	-	1	0.99	0.08	0		tcactCCCCctcccctccctttc
V$ZF07	C2H2 zinc finger transcription factors 7	V$ZNF263.01	Zinc finger protein 263, ZKSCAN12 (zinc finger protein with KRAB and SCAN domains 12)	202	216	209	-	1	0.97	0.05	0		tccccCTCCcctccc
V$SP1F	GC-Box factors SP1/GC	V$GC.01	GC box elements	202	218	210	+	0.877	0.901	0.021	1	part of model match of KLFS_SP1F_03	gggaggGGAGggggagt
V$EGRF	EGR/nerve growth factor induced protein C & related factors	V$WT1.01	Wilms Tumor Suppressor	203	219	211	+	0.837	0.943	0.023	0		ggaggggAGGGggagtg
V$MAZF	Myc associated zinc fingers	V$MAZ.01	Myc associated zinc finger protein (MAZ)	205	217	211	+	1	0.93	0.03	0		agggGAGGgggag
V$NDPK	Nucleoside diphosphate kinase	V$NM23.01	NME/NM23 nucleoside diphosphate kinase1 and 2	204	220	212	+	1	0.969	0.079	0		gaGGGGagggggagtga
V$ZF02	C2H2 zinc finger transcription factors 2	V$ZBP89.01	Zinc finger transcription factor ZBP-89	201	223	212	-	1	0.944	0.014	0		tcctcactCCCCctcccctccct
V$EGRF	EGR/nerve growth factor induced protein C & related factors	V$EGR1.03	EGR1, early growth response 1	205	221	213	+	1	0.845	0.005	0		aggggagGGGGagtgag
V$KLFS	Krueppel like transcription factors	V$KLF6.01	Kruppel-like factor 6	205	221	213	+	1	0.934	0.014	0		aggggaGGGGgagtgag
V$KLFS	Krueppel like transcription factors	V$KKLF.01	Kidney-enriched kruppel-like factor, KLF15	207	223	215	+	1	0.953	0.043	1	part of model match of KLFS_SP1F_03	gggagGGGGagtgagga
V$PRDM	PRDI-BF1 and RIZ homologous (PR) domain proteins (PRDM)	V$PRDM5.01	PR domain containing 5	201	229	215	+	0.96	0.777	0.067	0		agggaggggAGGGggagtgaggagctcgc
V$SP1F	GC-Box factors SP1/GC	V$SP4.01	Sp4 transcription factor	208	224	216	+	0.771	0.875	0.005	0		ggagggGGAGtgaggag
V$PLAG	Pleomorphic adenoma gene	V$PLAG1.02	Pleomorphic adenoma gene 1	209	231	220	+	1	1	0.03	0		gaGGGGgagtgaggagctcgcgg
V$ZF57	KRAB domain zinc finger protein 57	V$ZFP57.01	Krüppel-associated box-containing zinc-finger protein 57 (KRAB-ZFP 57)	224	236	230	-	1	0.955	0.115	0		ctcTGCCgcgagc
V$CTCF	CTCF and BORIS gene family, transcriptional regulators with 11 highly conserved zinc finger domains	V$CTCF.05	Insulator protein CTCF (CCCTC-binding factor)	220	246	233	+	1	0.833	0.003	0		aggagctcgcggcAGAGggaacagcag
V$XBBF	X-box binding factors	V$RFX1.02	X-box binding protein RFX1	226	244	235	+	0.882	0.9	0	0		tcgcggcagagGGAAcagc
V$E2FF	E2F-myc activator/cell cycle regulator	V$E2F3.02	E2F transcription factor 3 (secondary DNA binding preference)	242	258	250	-	1	0.867	0.007	0		gctcgGCGCaatctgct
V$NF1F	Nuclear factor 1	V$NF1.02	Nuclear factor 1 (CTF1)	244	264	254	+	0.75	0.821	0.011	0		cagaTTGCgccgagccaatgg
V$YY1F	Activator/repressor binding to transcription initiation site	V$YY2.02	Transcription factor yin yang 2	248	270	259	-	1	0.842	0.022	0		ccgttgCCATtggctcggcgcaa
V$CAAT	CCAAT binding factors	V$NFY.04	Nuclear factor Y (Y-box binding factor)	254	268	261	+	1	0.949	0.029	1	part of model match of CAAT_CAAT_04	cgagCCAAtggcaac
V$CLOX	CLOX and CLOX homology (CDP) factors	V$CDP.02	Transcriptional repressor CDP	253	271	262	+	1	0.954	0.014	0		ccgagcCAATggcaacggc
V$MYBL	Cellular and viral myb-like transcriptional regulators	V$VMYB.02	v-Myb	262	276	269	+	1	0.977	0.077	0		tggcAACGgcaggac
V$SP1F	GC-Box factors SP1/GC	V$SP2.01	Sp2, member of the Sp/XKLF transcription factors with three C2H2 zinc fingers in a conserved carboxyl-terminal domain	263	279	271	+	1	0.805	0.005	0		ggcaacggcaGGACgag
V$HICF	Krueppel-like C2H2 zinc finger factors hypermethylated in cancer	V$HIC1.01	Hypermethylated in cancer 1	276	288	282	-	1	0.88	0	0		tggTGCCacctcg
V$E2FF	E2F-myc activator/cell cycle regulator	V$E2F.02	E2F, involved in cell cycle regulation, interacts with Rb p107 protein	278	294	286	+	1	0.849	0.009	0		aggtggcacCAAAttcc
V$HMTB	Human muscle-specific Mt binding site	V$MTBF.01	Muscle-specific Mt binding site	287	295	291	-	1	0.932	0.032	0		gggaATTTg
O$TF2D	General transcription factor IID, GTF2D	O$INR_DPE.01	Initiator (INR) and downstream promoter element (DPE) with strictly maintained spacing	276	314	295	+	1	0.713	0.023	0		cgaggtggcaccaaattcccttcggccaatGACGcgcca
V$NOLF	Neuron-specific olfactory factor	V$OLF1.01	Olfactory neuron-specific factor	286	308	297	+	1	0.821	0.001	0		ccaaatTCCCttcggccaatgac
V$YBXF	Y-box binding transcription factors, multifunctional proteins involved in transcriptional and translational regulation, mRNA splicing, DNA replication and repair	V$YB1.01	Y box binding protein 1, has a preference for binding ssDNA	296	308	302	-	1	0.9	0.02	1	part of model match of AP2F_YBXF_01	gtcatTGGCcgaa
V$DEAF	Homolog to deformed epidermal autoregulatory factor-1 from D. melanogaster	V$NUDR.01	NUDR (nuclear DEAF-1 related transcriptional regulator protein)	294	312	303	+	1	0.739	0.009	0		cctTCGGccaatgacgcgc
V$CAAT	CCAAT binding factors	V$NFY.04	Nuclear factor Y (Y-box binding factor)	297	311	304	+	1	0.961	0.041	1	part of model match of CAAT_CAAT_01,CAAT_CAAT_04	tcggCCAAtgacgcg
V$CLOX	CLOX and CLOX homology (CDP) factors	V$CDP.02	Transcriptional repressor CDP	296	314	305	+	1	0.956	0.016	0		ttcggcCAATgacgcgcca
V$CREB	cAMP-responsive element binding proteins	V$CREB.02	cAMP-responsive element binding protein	296	316	306	+	1	0.901	0.011	0		ttcggccaaTGACgcgccaga
V$E2FF	E2F-myc activator/cell cycle regulator	V$E2F4_DP1.01	E2F-4/DP-1 heterodimeric complex	301	317	309	-	1	0.964	0.124	1	part of model match of SMAD_E2FF_01	ctctggCGCGtcattgg
V$WHNF	Winged helix binding sites	V$WHN.01	Winged helix protein, involved in hair keratinization and thymus epithelium differentiation	304	314	309	+	1	0.953	0.003	0		atgACGCgcca
V$E2FF	E2F-myc activator/cell cycle regulator	V$E2F4_DP1.01	E2F-4/DP-1 heterodimeric complex	302	318	310	+	1	0.959	0.119	0		caatgaCGCGccagagt
V$GZF1	GDNF-inducible zinc finger gene 1	V$GZF1.01	GDNF-inducible zinc finger protein 1 (ZNF336)	319	331	325	-	0.75	0.804	0.074	0		TGGGcttctgtag
V$OSRF	Odd-skipped related factors	V$OSR2.01	Odd-skipped related 2	319	331	325	+	0.767	0.874	0.004	0		ctacaGAAGccca
V$HBOX	Homeobox transcription factors	V$GSH2.01	Homeodomain transcription factor Gsh-2	322	340	331	-	1	0.976	0.026	0		aaatgcTAATgggcttctg
V$OCT1	Octamer binding protein	V$POU2F3.01	POU class 2 homeobox 3 (POU2F3)	327	341	334	-	1	0.885	0.085	0		gaaATGCtaatgggc
V$YY1F	Activator/repressor binding to transcription initiation site	V$YY2.02	Transcription factor yin yang 2	323	345	334	+	1	0.822	0.002	1	part of model match of SP1F_YY1F_01	agaagcCCATtagcatttcccca
V$STEM	Motif composed of binding sites for pluripotency or stem cell factors	V$OCT3_4.01	POU domain, class 5, transcription factor 1	328	346	337	+	1	0.919	0.109	0		cccattaGCATttccccag
V$AP2F	Activator protein 2	V$TCFAP2A.02	Transcription factor AP-2, alpha	337	351	344	-	1	0.96	0.02	1	part of model match of AP2F_KLFS_01	tgccCCTGgggaaat
V$AP2F	Activator protein 2	V$TCFAP2B.01	Transcription factor AP-2, beta	338	352	345	+	0.849	0.906	0.046	0		tttCCCCaggggcag
V$NOLF	Neuron-specific olfactory factor	V$EBF1.01	Early B-cell factor 1	334	356	345	+	1	0.99	0.11	0		agcattTCCCcaggggcaggggc
V$AP2F	Activator protein 2	V$TCFAP2B.01	Transcription factor AP-2, beta	339	353	346	-	1	0.898	0.038	0		cctGCCCctggggaa
V$SP1F	GC-Box factors SP1/GC	V$SP1.03	Stimulating protein 1, ubiquitous zinc finger transcription factor	342	358	350	+	1	0.919	0.009	1	part of model match of SP1F_ETSF_04	cccagGGGCaggggcag
V$PLAG	Pleomorphic adenoma gene	V$PLAG1.01	Pleomorphic adenoma gene (PLAG) 1, a developmentally regulated C2H2 zinc finger protein	350	372	361	+	0.958	0.903	0.023	0		caGGGGcagaggcaggggctgcg
V$KLFS	Krueppel like transcription factors	V$KLF6.01	Kruppel-like factor 6	358	374	366	+	1	0.956	0.036	1	part of model match of KLFS_SP1F_03	gaggcaGGGGctgcgga
V$PAX5	PAX-2/5/8 binding sites	V$PAX5.03	PAX5 paired domain protein	359	387	373	-	0.842	0.804	0.004	0		ccgcgGCTCggtctccgcagcccctgcct
V$ETSF	Human and murine ETS1 factors	V$SPDEF.01	SAM pointed domain containing ets transcription factor	391	411	401	-	0.771	0.851	0.001	0		caaaaacTGGAtgctgcagac
V$CIZF	CAS interating zinc finger protein	V$NMP4.01	NMP4 (nuclear matrix protein 4) / CIZ (Cas-interacting zinc finger protein)	402	412	407	-	1	0.976	0.006	0		gcAAAAactgg
V$E2FF	E2F-myc activator/cell cycle regulator	V$E2F.02	E2F, involved in cell cycle regulation, interacts with Rb p107 protein	403	419	411	-	0.857	0.844	0.004	0		cggagacgcAAAAactg
V$INSM	Insulinoma associated factors	V$INSM1.01	Zinc finger protein insulinoma-associated 1 (IA-1) functions as a transcriptional repressor	418	430	424	-	1	0.907	0.007	0		ttrctGGGGgccg
V$STAF	Selenocysteine tRNA activating factor	V$ZNF143.01	Zinc finger protein 143	410	440	425	+	0.774	0.719	0.029	0		tgcgtctccggcCCCCagyaagccccggctc
V$MAZF	Myc associated zinc fingers	V$MAZ.01	Myc associated zinc finger protein (MAZ)	443	455	449	-	1	0.92	0.02	0		agggGAGGagaca
V$GABF	GA-boxes	V$GAGA.01	GAGA-Box	438	462	450	-	1	0.833	0.053	0		gcgggAGAGgggaggagacagagag
V$KLFS	Krueppel like transcription factors	V$KKLF.01	Kidney-enriched kruppel-like factor, KLF15	443	459	451	-	1	0.927	0.017	1	part of model match of KLFS_SP1F_03	ggagaGGGGaggagaca
V$MZF1	Myeloid zinc finger 1 factors	V$MZF1.01	Myeloid zinc finger protein MZF1	446	456	451	-	1	0.992	0.002	0		gaGGGGaggag
V$ZF07	C2H2 zinc finger transcription factors 7	V$ZNF263.01	Zinc finger protein 263, ZKSCAN12 (zinc finger protein with KRAB and SCAN domains 12)	444	458	451	+	1	0.922	0.002	0		gtctcCTCCcctctc
V$GABF	GA-boxes	V$GAGA.01	GAGA-Box	440	464	452	-	0.75	0.793	0.013	0		gggcgGGAGaggggaggagacagag
V$GCMF	Chorion-specific transcription factors with a GCM DNA binding domain	V$GCM1.03	Glial cells missing homolog 1 (secondary DNA binding preference)	446	460	453	+	1	0.854	0.024	0		ctcctCCCCtctccc
V$MAZF	Myc associated zinc fingers	V$MAZ.01	Myc associated zinc finger protein (MAZ)	448	460	454	-	1	0.948	0.048	0		gggaGAGGggagg
O$XCPE	Activator-, mediator- and TBP-dependent core promoter element for RNA polymerase II transcription from TATA-less promoters	O$XCPE1.01	X gene core promoter element 1	454	464	459	-	1	0.885	0.085	0		ggGCGGgagag
V$E2FF	E2F-myc activator/cell cycle regulator	V$E2F1_DP1.01	E2F-1/DP-1 heterodimeric complex	451	467	459	-	1	0.882	0.072	0		catgGGCGggagagggg
V$NDPK	Nucleoside diphosphate kinase	V$NM23.01	NME/NM23 nucleoside diphosphate kinase1 and 2	451	467	459	-	0.872	0.919	0.029	0		caTGGGcgggagagggg
V$EGRF	EGR/nerve growth factor induced protein C & related factors	V$WT1.01	Wilms Tumor Suppressor	452	468	460	-	0.953	0.93	0.01	0		gcatgggCGGGagaggg
V$SP1F	GC-Box factors SP1/GC	V$SP1.03	Stimulating protein 1, ubiquitous zinc finger transcription factor	453	469	461	-	1	0.929	0.019	1	part of model match of KLFS_SP1F_03	cgcatGGGCgggagagg
V$EGRF	EGR/nerve growth factor induced protein C & related factors	V$EGR1.01	Egr-1/Krox-24/NGFI-A immediate-early gene product	456	472	464	-	1	0.793	0.003	0		aaccgcatgGGCGggag
V$GREF	Glucocorticoid responsive and related elements	V$ARE.03	Androgene receptor binding site, IR3 sites	458	476	467	+	1	0.871	0.001	0		cccgcccatgcgGTTCtcc
V$CHRE	Carbohydrate response elements, consist of two E box motifs separated by 5 bp	V$CHREBP_MLX.01	Carbohydrate response element binding protein (CHREBP) and Max-like protein X (Mlx) bind as heterodimers to glucose-responsive promoters	464	480	472	+	0.867	0.831	0.011	0		CATGcggttctcccacg
V$RBPF	RBPJ - kappa	V$RBPJK.01	Mammalian transcriptional repressor RBP-Jkappa/CBF1	470	482	476	-	1	0.901	0.031	0		accgTGGGagaac
V$PAX5	PAX-2/5/8 binding sites	V$PAX5.01	B-cell-specific activator protein	463	491	477	-	0.905	0.799	0.009	0		agttggCTCAccgtgggagaaccgcatgg
V$NR2F	Nuclear receptor subfamily 2 factors	V$HNF4.01	Hepatic nuclear factor 4, DR1 sites	489	513	501	-	1	0.928	0.108	0		caagaaggggCAAAgtgcgcagagt
V$PERO	Peroxisome proliferator-activated receptor	V$PPARG.02	Peroxisome proliferator-activated receptor gamma	492	514	503	-	1	0.881	0.001	0		ccaagaaggggcAAAGtgcgcag
V$CTCF	CTCF and BORIS gene family, transcriptional regulators with 11 highly conserved zinc finger domains	V$CTCF.02	Insulator protein CTCF (CCCTC-binding factor)	496	522	509	+	1	0.705	0.015	0		gcactttgccccttcttGGCAgcgaat
V$NF1F	Nuclear factor 1	V$NF1.03	Non-palindromic nuclear factor I binding sites	508	528	518	-	1	0.988	0.068	0		ccttttattcgctGCCAagaa
V$ABDB	Abdominal-B type homeodomain transcription factors	V$HOXD13.01	Homeobox D13 / Hox-4I	514	530	522	+	1	0.915	0.005	0		gcagcgaaTAAAagggg
O$VTBP	Vertebrate TATA binding protein factor	O$VTATA.01	Cellular and viral TATA box elements	517	533	525	+	1	0.904	0.004	0		gcgaaTAAAaggggtca
V$KLFS	Krueppel like transcription factors	V$GKLF.02	Gut-enriched Krueppel-like factor	517	533	525	+	1	0.97	0.01	0		gcgaataAAAGgggtca
V$RORA	v-ERB and RAR-related orphan receptor alpha	V$REV-ERBA.01	Orphan nuclear receptor rev-erb alpha (NR1D1)	520	542	531	+	1	0.935	0.055	0		aataaaagggGTCAgaggaaata
V$PERO	Peroxisome proliferator-activated receptor	V$PPARG.02	Peroxisome proliferator-activated receptor gamma	521	543	532	+	0.892	0.892	0.012	0		ataaaaggggtcAGAGgaaatac
V$RXRF	RXR heterodimer binding sites	V$RAR_RXR.01	Retinoic acid receptor / retinoid X receptor heterodimer, DR1 sites	520	544	532	+	0.769	0.839	0.059	0		aataaaaggggtcagAGGAaataca
V$EREF	Estrogen response elements	V$ESRRA.02	Estrogen-related receptor alpha (secondary DNA binding preference)	523	545	534	+	1	0.985	0.085	0		aaaaggGGTCagaggaaatacag
V$NR2F	Nuclear receptor subfamily 2 factors	V$TR4.01	TR4 homodimer, DR1 site	522	546	534	+	0.75	0.779	0.059	0		taaaaggggtcagAGGAaatacagg
V$RXRF	RXR heterodimer binding sites	V$RAR_RXR.03	Retinoic acid receptor / retinoid X receptor heterodimer, DR5 sites	524	548	536	+	1	0.82	0.01	0		aaaggGGTCagaggaaatacaggay
V$ETSF	Human and murine ETS1 factors	V$ERG.02	v-ets erythroblastosis virus E26 oncogene homolog	528	548	538	+	1	0.931	0.001	0		gggtcagaGGAAatacaggay
V$NFAT	Nuclear factor of activated T-cells	V$NFAT.01	Nuclear factor of activated T-cells	531	549	540	+	1	0.989	0.039	0		tcagaGGAAatacaggaya
V$PLZF	C2H2 zinc finger protein PLZF	V$PLZF.01	Promyelocytic leukemia zink finger (TF with nine Krueppel-like zink fingers)	538	552	545	+	1	0.873	0.013	0		aaaTACAggayacgg
V$PPAR	Peroxisome proliferator activated receptor homodimers	V$PPARG.01	Pal3 motif, bound by a PPAR-gamma homodimer, IR3 sites	540	562	551	+	0.755	0.719	0.049	0		ataCAGGayacggtcgcccactg
V$PPAR	Peroxisome proliferator activated receptor homodimers	V$PPARG.01	Pal3 motif, bound by a PPAR-gamma homodimer, IR3 sites	540	562	551	-	0.863	0.729	0.059	0		cagTGGGcgaccgtrtcctgtat
V$MYOD	Myoblast determining factors	V$MYOD.01	Myogenic regulatory factor MyoD (myf3)	552	568	560	-	1	0.881	0.001	0		agctGGCAgtgggcgac
V$AP4R	AP4 and related proteins	V$AP4.01	Activator protein 4	559	575	567	+	1	0.876	0.026	0		actgcCAGCtctagcct
V$KLFS	Krueppel like transcription factors	V$GKLF.02	Gut-enriched Krueppel-like factor	568	584	576	-	1	0.97	0.01	0		ggtatttAAAGgctaga
O$VTBP	Vertebrate TATA binding protein factor	O$ATATA.01	Avian C-type LTR TATA box	569	585	577	-	0.75	0.822	0.042	0		gggtattTAAAggctag
O$VTBP	Vertebrate TATA binding protein factor	O$MTATA.01	Muscle TATA box	572	588	580	+	1	0.884	0.044	0		gccttTAAAtacccagc
V$HMTB	Human muscle-specific Mt binding site	V$MTBF.01	Muscle-specific Mt binding site	577	585	581	-	1	0.959	0.059	0		gggtATTTa
V$ARID	AT rich interactive domain factor	V$MRF2.01	Modulator recognition factor 2 (MRF2, ARID5B)	575	595	585	+	1	0.985	0.005	0		tttaAATAcccagcctgggga
V$NOLF	Neuron-specific olfactory factor	V$EBF1.01	Early B-cell factor 1	579	601	590	-	1	0.894	0.014	0		ygggtcTCCCcaggctgggtatt
V$ZF02	C2H2 zinc finger transcription factors 2	V$ZNF300.01	KRAB-containing zinc finger protein 300	579	601	590	-	1	0.994	0.004	0		ygggtctCCCCaggctgggtatt
V$AP2F	Activator protein 2	V$TCFAP2C.02	Transcription factor AP-2, gamma	584	598	591	+	1	0.957	0.027	0		ccagCCTGgggagac
V$NFKB	Nuclear factor kappa B/c-rel	V$NFKAPPAB50.01	NF-kappaB (p50)	589	603	596	+	1	0.926	0.096	0		ctgGGGAgacccrcg
V$ZF5F	ZF5 POZ domain zinc finger	V$ZF5.03	ZF5 POZ domain zinc finger, zinc finger protein 161 (secondary DNA binding preference)	597	611	604	+	0.876	0.873	0.033	0		accCRCGcacagcag
V$RBP2	Retinoblastoma-binding proteins with demethylase activity	V$PLU1_JARID1B.01	Jumonji, AT rich interactive domain 1B	603	611	607	+	1	0.962	0.002	0		GCACagcag
V$ZICF	Members of ZIC-family, zinc finger protein of the cerebellum	V$ZIC2.02	Zic family member 2 (odd-paired Drosophila homolog) (secondary DNA binding preference)	601	615	608	+	1	0.986	0.096	0		rcgcaCAGCaggtcg
V$HAND	Twist subfamily of class B bHLH transcription factors	V$TAL1_E2A.02	T-cell acute lymphocytic leukemia 1, SCL	599	619	609	+	1	0.992	0.012	0		ccrcgcaCAGCaggtcgggtg
V$KLFS	Krueppel like transcription factors	V$EKLF.01	Erythroid krueppel like factor (EKLF)	605	621	613	+	1	0.903	0.013	0		acagcaggtcGGGTgca
V$HESF	Vertebrate homologues of enhancer of split complex	V$HES1.01	Drosophila hairy and enhancer of split homologue 1 (HES-1)	610	624	617	+	1	0.966	0.046	0		aggtcggGTGCagac
V$MTF1	Metal induced transcription factor	V$MTF-1.01	Metal transcription factor 1, MRE	610	624	617	-	1	0.951	0.071	0		gtctGCACccgacct
V$NRSF	Neuron-restrictive silencer factor	V$NRSF.03	Neuron-restrictive silencer factor (17 bp spacer between half sites)	602	632	617	+	1	0.684	0.014	0		cgcaCAGCaggtcgggtgcagacaccgaccc
V$EGRF	EGR/nerve growth factor induced protein C & related factors	V$EGR2.01	Egr-2/Krox-20 early growth response gene product	620	636	628	-	0.767	0.818	0.028	0		cgttGGGTcggtgtctg
V$IRFF	Interferon regulatory factors	V$IRF4.02	Interferon regulatory factor 4	618	638	628	+	0.75	0.707	0.017	0		tgcaGACAccgacccaacgtg
V$STAF	Selenocysteine tRNA activating factor	V$STAF.01	Se-Cys tRNA gene transcription activating factor	617	647	632	+	1	0.771	0.001	0		gtgcagacaccgaCCCAacgtgcagcaaagg
V$HIFF	Hypoxia inducible factor, bHLH/PAS protein family	V$HIF1.02	Hypoxia inducible factor, bHLH / PAS protein family	627	643	635	+	1	0.954	0.024	0		cgacccaaCGTGcagca
V$LEFF	LEF1/TCF	V$LEF1.01	TCF/LEF-1, involved in the Wnt signal transduction pathway	635	651	643	+	1	0.926	0.066	0		cgtgcagCAAAgggttc
V$KLFS	Krueppel like transcription factors	V$GKLF.02	Gut-enriched Krueppel-like factor	636	652	644	+	1	0.961	0.001	0		gtgcagcAAAGggttcc
V$OAZF	Olfactory associated zinc finger protein	V$ROAZ.01	Rat C2H2 Zn finger protein involved in olfactory neuronal differentiation	636	652	644	+	0.75	0.758	0.028	0		gtGCAGcaaagggttcc
O$MTEN	Core promoter motif ten elements	O$DMTE.01	Drosophila motif ten element	647	667	657	+	1	0.871	0.101	0		ggttccgAGCGcagcatcgct
V$NRF1	Nuclear respiratory factor 1	V$NRF1.01	Nuclear respiratory factor 1 (NRF1), bZIP transcription factor that acts on nuclear genes encoding mitochondrial proteins	671	687	679	-	0.75	0.79	0.01	0		ccgGCTCttgcgcggag
V$ZF35	Zinc finger protein ZNF35	V$ZNF35.01	Human zinc finger protein ZNF35	673	685	679	+	1	0.967	0.007	0		ccgcgcAAGAgcc
V$CP2F	CP2-erythrocyte Factor related to drosophila Elf1	V$TCFCP2L1.01	Transcription factor CP2-like 1 (LBP-9)	671	689	680	-	0.927	0.892	0.022	0		agCCGGctcttgcgcggag
V$NRF1	Nuclear respiratory factor 1	V$NRF1.01	Nuclear respiratory factor 1 (NRF1), bZIP transcription factor that acts on nuclear genes encoding mitochondrial proteins	672	688	680	+	1	0.852	0.072	0		tccGCGCaagagccggc
V$HDBP	Huntington's disease gene regulatory region binding proteins	V$HDBP1_2.01	Huntington's disease gene regulatory region-binding protein 1 and 2 (SLC2A4 regulator and papillomavirus binding factor)	675	693	684	-	1	0.84	0	0		ctggagCCGGctcttgcgc
V$HDBP	Huntington's disease gene regulatory region binding proteins	V$HDBP1_2.01	Huntington's disease gene regulatory region-binding protein 1 and 2 (SLC2A4 regulator and papillomavirus binding factor)	678	696	687	+	1	0.84	0	0		caagagCCGGctccagcac
V$SMAD	Vertebrate SMAD family of transcription factors	V$GC_SBE.01	GC-rich Smad1/5 binding element	683	693	688	+	1	1	0.06	0		gccggCTCCag
V$ZF04	C2H2 zinc finger transcription factors 4	V$ZID.01	Zinc finger with interaction domain	685	697	691	+	1	0.903	0.053	0		cgGCTCcagcact
V$NF1F	Nuclear factor 1	V$NF1.03	Non-palindromic nuclear factor I binding sites	706	726	716	+	1	0.923	0.003	0		ctcagtgcggtctGCCAcgaa
V$AHRR	AHR-arnt heterodimers and AHR-related factors	V$NXF_ARNT.01	bHLH-PAS type transcription factors NXF/ARNT heterodimer	711	735	723	-	1	0.92	0.02	0		agggaggagttCGTGgcagaccgca
V$RXRF	RXR heterodimer binding sites	V$VDR_RXR.03	Bipartite binding site of VDR/RXR heterodimers, DR1 sites	712	736	724	-	0.824	0.762	0.022	0		cagggaggAGTTcgtggcagaccgc
V$PAX5	PAX-2/5/8 binding sites	V$PAX8.01	PAX 2/5/8 binding site	721	749	735	-	0.9	0.887	0.007	0		agggatgagacTTCAgggaggagttcgtg
V$NOLF	Neuron-specific olfactory factor	V$OLF1.02	Olfactory neuron-specific factor	725	747	736	+	1	0.893	0.013	0		aactccTCCCtgaagtctcatcc
V$EVI1	EVI1-myleoid transforming protein	V$MEL1.02	MEL1 (MDS1/EVI1-like gene 1) DNA-binding domain 2	737	753	745	-	1	0.993	0.003	0		tcccaggGATGagactt
V$STAT	Signal transducer and activator of transcription	V$STAT6.01	STAT6: signal transducer and activator of transcription 6	740	758	749	-	1	0.84	0	0		cactTTCCcagggatgaga
V$STAT	Signal transducer and activator of transcription	V$STAT6.01	STAT6: signal transducer and activator of transcription 6	741	759	750	+	0.759	0.855	0.015	0		ctcaTCCCtgggaaagtga
V$RBPF	RBPJ - kappa	V$RBPJK.02	Mammalian transcriptional repressor RBP-Jkappa/CBF1	745	757	751	+	1	0.962	0.022	0		tcccTGGGaaagt
V$IRFF	Interferon regulatory factors	V$IRF4.02	Interferon regulatory factor 4	748	768	758	+	1	0.697	0.007	0		ctggGAAAgtgatcccaacgt
V$HIFF	Hypoxia inducible factor, bHLH/PAS protein family	V$HIF1.01	Hypoxia induced factor-1 (HIF-1)	759	775	767	-	1	0.881	0.011	0		ctctcggACGTtgggat
V$HNFP	Histone nuclear factor P	V$MIZF.01	MBD2 (methyl-CpG-binding protein)-interacting zinc finger protein, histone nuclear factor P (HiNF-P)	761	773	767	-	1	0.976	0.136	0		ctCGGAcgttggg
V$HAND	Twist subfamily of class B bHLH transcription factors	V$HAND2_E12.01	Heterodimers of the bHLH transcription factors HAND2 (Thing2) and E12	771	791	781	+	0.759	0.767	0.017	0		gagagcccagaTGCCggccca
V$HOMF	Homeodomain transcription factors	V$HMX3.01	H6 homeodomain HMX3/Nkx5.1 transcription factor	784	802	793	-	1	0.954	0.064	0		cttgcagcAAGTgggccgg
V$STAT	Signal transducer and activator of transcription	V$STAT1.01	Signal transducer and activator of transcription 1	787	805	796	-	0.759	0.772	0.002	0		cctcttgcaGCAAgtgggc
V$MAZF	Myc associated zinc fingers	V$MAZ.01	Myc associated zinc finger protein (MAZ)	801	813	807	+	1	0.92	0.02	0		agagGAGGtgagt
V$NFAT	Nuclear factor of activated T-cells	V$NFAT5.02	Nuclear factor of activated T-cells 5	802	820	811	-	1	0.92	0.05	0		cttGGAAactcacctcctc
V$NFKB	Nuclear factor kappa B/c-rel	V$NFKAPPAB65.01	NF-kappaB (p65)	806	820	813	+	1	0.879	0.009	0		aggtgagtTTCCaag
V$BCL6	POZ domain zinc finger expressed in B-Cells	V$BCL6.02	POZ/zinc finger protein, transcriptional repressor, translocations observed in diffuse large cell lymphoma	809	825	817	-	0.8	0.782	0.012	0		cattactTGGAaactca
V$XBBF	X-box binding factors	V$MIF1.01	MIBP1 / RFX1 complex	809	827	818	+	1	0.795	0.035	0		tgagtttccaaGTAAtggc
V$XBBF	X-box binding factors	V$RFX1.01	X-box binding protein RFX1	809	827	818	-	0.882	0.907	0.017	0		gccattacttgGAAActca
V$HEAT	Heat shock factors	V$HSF1.03	Heat shock factor 1	807	831	819	+	0.816	0.785	0.025	0		ggtgagtttccaAGTAatggccccc
V$STAT	Signal transducer and activator of transcription	V$STAT5A.01	Signal transducer and activator of transcription 5A	810	828	819	+	1	0.895	0.055	0		gagtTTCCaagtaatggcc
V$YY1F	Activator/repressor binding to transcription initiation site	V$REX1.01	REX1 transcription factor; zinc finger protein 42	810	832	821	-	1	0.966	0.096	0		tgggggCCATtacttggaaactc

## Sheet: Footnote to headings
Matrix Family	functionally similar matrices are grouped together, eliminating redundant matches by MatInspector professional: Known interaction, known cocitation, ENCODE
Detailed Family Information	full name for the Matrix Family
Matrix	Matrix for an individual factor
Detailed Matrix Information	Full name for the individual Matrix
Start position	Position relative to the submitted sequence where the sequence matching the matrix starts
End position	Position relative to the submitted sequence where the sequence matching the matrix ends
Anchor position	anchor position assigned which is the center position of the matrix.
Strand	+, for positive strand; -, for negative strand
Core sim.	The "core sequence" of a matrix is defined as the (usually 4) highest conserved positions of the matrix. The maximum core similarity of 1.0 is only reached when the highest conserved bases of a matrix match exactly in the sequence.
Matrix sim.	The matrix similarity is calculated as described in the MatInspector papers. A perfect match to the matrix gets a score of 1.00 (each sequence position corresponds to the highest conserved nucleotide at that position in the matrix), a "good" match to the matrix usually has a similarity of > 0.80. Mismatches in highly conserved positions of the matrix decrease the matrix similarity more than misma…
Mat. sim. - opt.	Difference between Core and Matrix similarities
Evidence #	number of evidences reported
Evidence	With MatInspector release 8.0 came a new main feature: the support of matrix matches by lines of evidence. There are three different lines of evidence available.
Sequence	Actual submitted sequence where the corresponding matrix is identified
